# Supplementary material for: Experimental and Computational Studies on the Interaction of DNA with Hesperetin Schiff Base CuII Complexes
Source: Int J Mol Sci. 2024 May 13;25(10):5283. doi: 10.3390/ijms25105283 (PMC11121494; doi:10.3390/ijms25105283)
Supplement: Supplementary file 1 [file ijms-25-05283-s001.zip]

Archive with 1 entries (1 files):
- ijms-2986436-supplementary.pdf
